# Supplementary material for: Phylogenetic Analysis of the Mpox Virus in Sub-Saharan Africa (2022–2024)
Source: Biology (Basel). 2025 Jun 26;14(7):773. doi: 10.3390/biology14070773 (PMC12292466; doi:10.3390/biology14070773)
Supplement: Supplementary file 1 [file biology-14-00773-s001.zip]

Archive with 11 entries (9 files):
- supplimentary_files/
- supplimentary_files/supplimentary_files/
- supplimentary_files/supplimentary_files/File_S4_Phylogenetic_Analysis.zip
- supplimentary_files/supplimentary_files/File_S5_APOBEC3_Variants.zip
- supplimentary_files/supplimentary_files/File_S1_supplementary_figures.zip
- supplimentary_files/supplimentary_files/File_S2_mutational_analysis_files.zip
- supplimentary_files/supplimentary_files/File_S3_apobec_filter.py
- supplimentary_files/supplimentary_files/Table_S1_metadata.xlsx
- supplimentary_files/supplimentary_files/File_S6_Functional_Analysis.zip
- supplimentary_files/supplimentary_files/File S8_Polyphen_2_scores.xlsx
- supplimentary_files/supplimentary_files/File_S7_Ramachandran_plots.zip
