# Supplementary material for: Phylogenetic Analysis of the Mpox Virus in Sub-Saharan Africa (2022–2024)
Source: Biology (Basel). 2025 Jun 26;14(7):773. doi: 10.3390/biology14070773 (PMC12292466; doi:10.3390/biology14070773)
Supplement: Supplementary file 1 [file biology-14-00773-s001.zip › supplimentary_files/supplimentary_files/Table_S1_metadata.xlsx]

## Sheet: Sheet1
SEQUENCE HEADERS	PATHOGEN	COUNTRY	ISOLATE	YEAR OF COLLECTION	ACCESSION NO	DATE OF COLLECTION	CLADE	LINEAGE
hMpxV/South_Africa/NICD-SVPL223/2022|EPI_ISL_13498265|2022-06-20	hMpxV	South_Africa	NICD-SVPL223	2022	EPI_ISL_13498265	2022-06-20	IIb	B.17
hMpxV/South_Africa/NICD-SVPL232/2022|EPI_ISL_13632288|2022-06-24	hMpxV	South_Africa	NICD-SVPL232	2022	EPI_ISL_13632288	2022-06-24	IIb	B.17
hMpxV/Nigeria/NCDC-NRL-048/2022|EPI_ISL_15665436|2022-05-05	hMpxV	Nigeria	NCDC-NRL-048	2022	EPI_ISL_15665436	2022-05-05	IIb	A.3
hMpxV/Benin/IPD-SEN0022/2022|EPI_ISL_18387014|2022-06	hMpxV	Benin	IPD-SEN0022	2022	EPI_ISL_18387014	2022-06	IIb	A.2.2
hMpxV/Benin/IPD-SEN0021/2022|EPI_ISL_18387015|2022-06	hMpxV	Benin	IPD-SEN0021	2022	EPI_ISL_18387015	2022-06	IIb	A.2.2
hMpxV/Nigeria/IEE-TRM331/2022|EPI_ISL_19256183|2022-10-06	hMpxV	Nigeria	IEE-TRM331	2022	EPI_ISL_19256183	2022-10-06	IIb	A.2
hMpxV/Nigeria/IEE-TRM320/2022|EPI_ISL_19256188|2022-10-03	hMpxV	Nigeria	IEE-TRM320	2022	EPI_ISL_19256188	2022-10-03	IIb	A.2
hMpxV/Nigeria/IEE-TRM310/2022|EPI_ISL_19256196|2022-09-30	hMpxV	Nigeria	IEE-TRM310	2022	EPI_ISL_19256196	2022-09-30	IIb	A.2.2
hMpxV/Nigeria/IEE-TRM318/2022|EPI_ISL_19256205|2022-09-22	hMpxV	Nigeria	IEE-TRM318	2022	EPI_ISL_19256205	2022-09-22	IIb	A.2.2
hMpxV/Nigeria/IEE-TRM295/2022|EPI_ISL_19256207|2022-09-18	hMpxV	Nigeria	IEE-TRM295	2022	EPI_ISL_19256207	2022-09-18	IIb	A.2
hMpxV/Nigeria/IEE-TRM366/2022|EPI_ISL_19256209|2022-09-21	hMpxV	Nigeria	IEE-TRM366	2022	EPI_ISL_19256209	2022-09-21	IIb	B.1
hMpxV/Nigeria/IEE-TRM350/2022|EPI_ISL_19256212|2022-09-30	hMpxV	Nigeria	IEE-TRM350	2022	EPI_ISL_19256212	2022-09-30	IIb	A.2.2
hMpxV/Nigeria/IEE-TRM340/2022|EPI_ISL_19256214|2022-09-29	hMpxV	Nigeria	IEE-TRM340	2022	EPI_ISL_19256214	2022-09-29	IIb	A.2.2
hMpxV/Nigeria/IEE-TRM346/2022|EPI_ISL_19256216|2022-09-20	hMpxV	Nigeria	IEE-TRM346	2022	EPI_ISL_19256216	2022-09-20	IIb	A.2
hMpxV/Nigeria/IEE-TRM287/2022|EPI_ISL_19256218|2022-09-25	hMpxV	Nigeria	IEE-TRM287	2022	EPI_ISL_19256218	2022-09-25	IIb	B.1
hMpxV/Nigeria/IEE-TRM302/2022|EPI_ISL_19256225|2022-10-14	hMpxV	Nigeria	IEE-TRM302	2022	EPI_ISL_19256225	2022-10-14	IIb	A.2.2
hMpxV/Nigeria/IEE-TRM313/2022|EPI_ISL_19256226|2022-10-24	hMpxV	Nigeria	IEE-TRM313	2022	EPI_ISL_19256226	2022-10-24	IIb	A.2.3
hMpxV/Nigeria/IEE-TRM312/2022|EPI_ISL_19256234|2022-10-08	hMpxV	Nigeria	IEE-TRM312	2022	EPI_ISL_19256234	2022-10-08	IIb	A.2
hMpxV/Nigeria/IEE-TRM311/2022|EPI_ISL_19256242|2022-10-01	hMpxV	Nigeria	IEE-TRM311	2022	EPI_ISL_19256242	2022-10-01	IIb	A.2.3
hMpxV/Nigeria/IEE-TRM344/2022|EPI_ISL_19256243|2022-10-26	hMpxV	Nigeria	IEE-TRM344	2022	EPI_ISL_19256243	2022-10-26	IIb	A.3
hMpxV/Nigeria/IEE-TRM296/2022|EPI_ISL_19256247|2022-08-30	hMpxV	Nigeria	IEE-TRM296	2022	EPI_ISL_19256247	2022-08-30	IIb	A.2
hMpxV/Nigeria/IEE-VSP194/2022|EPI_ISL_19256252|2022-01-01	hMpxV	Nigeria	IEE-VSP194	2022	EPI_ISL_19256252	2022-01-01	IIb	A.2.3
hMpxV/Nigeria/IEE-TRM315/2022|EPI_ISL_19256257|2022-09-18	hMpxV	Nigeria	IEE-TRM315	2022	EPI_ISL_19256257	2022-09-18	IIb	A.2.3
hMpxV/Nigeria/IEE-TRM339/2022|EPI_ISL_19256258|2022-09-28	hMpxV	Nigeria	IEE-TRM339	2022	EPI_ISL_19256258	2022-09-28	IIb	A.2
hMpxV/Nigeria/IEE-TRM324/2022|EPI_ISL_19256260|2022-10-30	hMpxV	Nigeria	IEE-TRM324	2022	EPI_ISL_19256260	2022-10-30	IIb	A.2.3
hMpxV/Nigeria/IEE-VSP188/2022|EPI_ISL_19256263|2022-12-26	hMpxV	Nigeria	IEE-VSP188	2022	EPI_ISL_19256263	2022-12-26	IIb	A.2.3
hMpxV/Nigeria/IEE-TRM352/2022|EPI_ISL_19256274|2022-10-08	hMpxV	Nigeria	IEE-TRM352	2022	EPI_ISL_19256274	2022-10-08	IIb	A.2
hMpxV/Nigeria/IEE-VSP199/2022|EPI_ISL_19256276|2022-01-01	hMpxV	Nigeria	IEE-VSP199	2022	EPI_ISL_19256276	2022-01-01	IIb
hMpxV/Nigeria/IEE-VSP191/2022|EPI_ISL_19256283|2022-12-30	hMpxV	Nigeria	IEE-VSP191	2022	EPI_ISL_19256283	2022-12-30	IIb	A
hMpxV/Nigeria/IEE-TRM308/2022|EPI_ISL_19256295|2022-10-02	hMpxV	Nigeria	IEE-TRM308	2022	EPI_ISL_19256295	2022-10-02	IIb	A.3
hMpxV/Cameroon/IEE-07968/2022|EPI_ISL_19256299|2022-10-13	hMpxV	Cameroon	IEE-07968	2022	EPI_ISL_19256299	2022-10-13	IIb
hMpxV/Cameroon/IEE-08501/2022|EPI_ISL_19256300|2022-10-27	hMpxV	Cameroon	IEE-08501	2022	EPI_ISL_19256300	2022-10-27	IIb
hMpxV/Cameroon/IEE-09327/2022|EPI_ISL_19256301|2022-11-08	hMpxV	Cameroon	IEE-09327	2022	EPI_ISL_19256301	2022-11-08	IIb
hMpxV/Cameroon/IEE-09403/2022|EPI_ISL_19256303|2022-11-11	hMpxV	Cameroon	IEE-09403	2022	EPI_ISL_19256303	2022-11-11	IIb
hMpxV/DRC/INRB-0513C/2022|EPI_ISL_19502211|2022-09-19	hMpxV	DRC	INRB-0513C	2022	EPI_ISL_19502211	2022-09-19	Ia
hMpxV/DRC/INRB-0509C/2022|EPI_ISL_19502218|2022-10-01	hMpxV	DRC	INRB-0509C	2022	EPI_ISL_19502218	2022-10-01	Ia
hMpxV/DRC/INRB-0508C/2022|EPI_ISL_19502221|2022-10-01	hMpxV	DRC	INRB-0508C	2022	EPI_ISL_19502221	2022-10-01	Ia
hMpxV/DRC/INRB-0486C/2022|EPI_ISL_19502242|2022-09-03	hMpxV	DRC	INRB-0486C	2022	EPI_ISL_19502242	2022-09-03	Ia
hMpxV/DRC/INRB-0452V/2022|EPI_ISL_19502295|2022-09-23	hMpxV	DRC	INRB-0452V	2022	EPI_ISL_19502295	2022-09-23	Ia
hMpxV/DRC/INRB-0423C/2022|EPI_ISL_19502301|2022-09-09	hMpxV	DRC	INRB-0423C	2022	EPI_ISL_19502301	2022-09-09	Ia
hMpxV/DRC/INRB-0422C/2022|EPI_ISL_19502303|2022-09-09	hMpxV	DRC	INRB-0422C	2022	EPI_ISL_19502303	2022-09-09	Ia
hMpxV/DRC/INRB-0421C/2022|EPI_ISL_19502304|2022-09-09	hMpxV	DRC	INRB-0421C	2022	EPI_ISL_19502304	2022-09-09	Ia
hMpxV/DRC/INRB-0410V/2022|EPI_ISL_19502307|2022-09-15	hMpxV	DRC	INRB-0410V	2022	EPI_ISL_19502307	2022-09-15	Ia
hMpxV/DRC/INRB-037V/2022|EPI_ISL_19502321|2022-08-15	hMpxV	DRC	INRB-037V	2022	EPI_ISL_19502321	2022-08-15	Ia
hMpxV/DRC/INRB-037Or/2022|EPI_ISL_19502322|2022-08-15	hMpxV	DRC	INRB-037Or	2022	EPI_ISL_19502322	2022-08-15	Ia
hMpxV/DRC/INRB-036C/2022|EPI_ISL_19502333|2022-08-15	hMpxV	DRC	INRB-036C	2022	EPI_ISL_19502333	2022-08-15	Ia
hMpxV/DRC/INRB-0338C/2022|EPI_ISL_19502353|2022-08-12	hMpxV	DRC	INRB-0338C	2022	EPI_ISL_19502353	2022-08-12	Ia
hMpxV/DRC/INRB-0291C/2022|EPI_ISL_19502364|2022-07-31	hMpxV	DRC	INRB-0291C	2022	EPI_ISL_19502364	2022-07-31	Ia
hMpxV/DRC/INRB-0288C/2022|EPI_ISL_19502367|2022-08-08	hMpxV	DRC	INRB-0288C	2022	EPI_ISL_19502367	2022-08-08	Ia
hMpxV/DRC/INRB-0193V/2022|EPI_ISL_19502393|2022-06-21	hMpxV	DRC	INRB-0193V	2022	EPI_ISL_19502393	2022-06-21	Ia
hMpxV/DRC/INRB-0174V/2022|EPI_ISL_19502402|2022-06-16	hMpxV	DRC	INRB-0174V	2022	EPI_ISL_19502402	2022-06-16	Ia
hMpxV/DRC/INRB-0173V/2022|EPI_ISL_19502403|2022-06-27	hMpxV	DRC	INRB-0173V	2022	EPI_ISL_19502403	2022-06-27	Ia
hMpxV/DRC/INRB-0156V/2022|EPI_ISL_19502410|2022-06-22	hMpxV	DRC	INRB-0156V	2022	EPI_ISL_19502410	2022-06-22	Ia
hMpxV/DRC/INRB-0127C/2022|EPI_ISL_19502423|2022-05-13	hMpxV	DRC	INRB-0127C	2022	EPI_ISL_19502423	2022-05-13	Ia
hMpxV/DRC/INRB-0113C/2022|EPI_ISL_19502429|2022-05-13	hMpxV	DRC	INRB-0113C	2022	EPI_ISL_19502429	2022-05-13	Ia
hMpxV/DRC/INRB-0082V/2022|EPI_ISL_19502435|2022-12-31	hMpxV	DRC	INRB-0082V	2022	EPI_ISL_19502435	2022-12-31	Ia
hMpxV/DRC/INRB-0050C/2022|EPI_ISL_19502457|2022-03-02	hMpxV	DRC	INRB-0050C	2022	EPI_ISL_19502457	2022-03-02	Ia
hMpxV/DRC/INRB-0049C/2022|EPI_ISL_19502459|2022-03-02	hMpxV	DRC	INRB-0049C	2022	EPI_ISL_19502459	2022-03-02	Ia
hMpxV/DRC/INRB-0046C/2022|EPI_ISL_19502462|2022-12-30	hMpxV	DRC	INRB-0046C	2022	EPI_ISL_19502462	2022-12-30	Ia
hMpxV/DRC/INRB-0034C/2022|EPI_ISL_19502476|2022-12-18	hMpxV	DRC	INRB-0034C	2022	EPI_ISL_19502476	2022-12-18	Ia
hMpxV/DRC/INRB-0022V/2022|EPI_ISL_19502480|2022-07-30	hMpxV	DRC	INRB-0022V	2022	EPI_ISL_19502480	2022-07-30	Ia
hMpxV/DRC/INRB-0018C/2022|EPI_ISL_19502483|2022-10-02	hMpxV	DRC	INRB-0018C	2022	EPI_ISL_19502483	2022-10-02	Ia
hMpxV/DRC/INRB-0002S/2022|EPI_ISL_19502488|2022-10-11	hMpxV	DRC	INRB-0002S	2022	EPI_ISL_19502488	2022-10-11	Ia
hMpxV/Central_African_Republic/IP-154/2022|EPI_ISL_19533067|2022-10-12	hMpxV	Central_African_Republic	IP-154	2022	EPI_ISL_19533067	2022-10-12	Ia
hMpxV/Central_African_Republic/IP-021/2022|EPI_ISL_19533068|2022-02-17	hMpxV	Central_African_Republic	IP-021	2022	EPI_ISL_19533068	2022-02-17	Ia
hMpxV/Ghana/NPHRL-GAS-22/2022|EPI_ISL_19716914|2022-12-12	hMpxV	Ghana	NPHRL-GAS-22	2022	EPI_ISL_19716914	2022-12-12	IIb	A.2
hMpxV/Ghana/NPHRL-ATW-22-04/2022|EPI_ISL_19716917|2022-12-29	hMpxV	Ghana	NPHRL-ATW-22-04	2022	EPI_ISL_19716917	2022-12-29	IIb	A.2
hMpxV/Ghana/NPHRL-KKT-22-006/2022|EPI_ISL_19718084|2022-07-27	hMpxV	Ghana	NPHRL-KKT-22-006	2022	EPI_ISL_19718084	2022-07-27	IIb	A.2
hMpxV/DRC/INRB-0231V/2023|EPI_ISL_19093810|2023-12-21	hMpxV	DRC	INRB-0231V	2023	EPI_ISL_19093810	2023-12-21	Ib
hMpxV/DRC/INRB-0228V/2023|EPI_ISL_19093811|2023-12-27	hMpxV	DRC	INRB-0228V	2023	EPI_ISL_19093811	2023-12-27	Ib
hMpxV/DRC/INRB-1740C/2023|EPI_ISL_19093820|2023-11-09	hMpxV	DRC	INRB-1740C	2023	EPI_ISL_19093820	2023-11-09	Ia
hMpxV/DRC/INRB-1769C/2023|EPI_ISL_19093832|2023-11-25	hMpxV	DRC	INRB-1769C	2023	EPI_ISL_19093832	2023-11-25	Ia
hMpxV/Nigeria/IEE-VSP205/2023|EPI_ISL_19256187|2023-03-03	hMpxV	Nigeria	IEE-VSP205	2023	EPI_ISL_19256187	2023-03-03	IIb	A.2.3
hMpxV/Nigeria/IEE-VSP208/2023|EPI_ISL_19256190|2023-03-15	hMpxV	Nigeria	IEE-VSP208	2023	EPI_ISL_19256190	2023-03-15	IIb	A.2.3
hMpxV/Nigeria/IEE-VSP204/2023|EPI_ISL_19256191|2023-03-03	hMpxV	Nigeria	IEE-VSP204	2023	EPI_ISL_19256191	2023-03-03	IIb	A.2.3
hMpxV/Nigeria/IEE-VSP206/2023|EPI_ISL_19256199|2023-03-15	hMpxV	Nigeria	IEE-VSP206	2023	EPI_ISL_19256199	2023-03-15	IIb	A.2.3
hMpxV/Nigeria/IEE-VSP210/2023|EPI_ISL_19256236|2023-03-21	hMpxV	Nigeria	IEE-VSP210	2023	EPI_ISL_19256236	2023-03-21	IIb	A.2.3
hMpxV/Nigeria/IEE-VSP202/2023|EPI_ISL_19256237|2023-02-21	hMpxV	Nigeria	IEE-VSP202	2023	EPI_ISL_19256237	2023-02-21	IIb	A.2.3
hMpxV/Nigeria/IEE-VSP203/2023|EPI_ISL_19256251|2023-02-20	hMpxV	Nigeria	IEE-VSP203	2023	EPI_ISL_19256251	2023-02-20	IIb	A.2.3
hMpxV/Nigeria/IEE-VSP193/2023|EPI_ISL_19256253|2023-01-08	hMpxV	Nigeria	IEE-VSP193	2023	EPI_ISL_19256253	2023-01-08	IIb	A.2.3
hMpxV/Nigeria/IEE-VSP207/2023|EPI_ISL_19256256|2023-03-14	hMpxV	Nigeria	IEE-VSP207	2023	EPI_ISL_19256256	2023-03-14	IIb	A.2.3
hMpxV/Nigeria/IEE-VSP201/2023|EPI_ISL_19256277|2023-02-21	hMpxV	Nigeria	IEE-VSP201	2023	EPI_ISL_19256277	2023-02-21	IIb	A.2.3
hMpxV/Nigeria/IEE-VSP196/2023|EPI_ISL_19256284|2023-01-24	hMpxV	Nigeria	IEE-VSP196	2023	EPI_ISL_19256284	2023-01-24	IIb	A.3
hMpxV/Nigeria/IEE-VSP189/2023|EPI_ISL_19256286|2023-01-01	hMpxV	Nigeria	IEE-VSP189	2023	EPI_ISL_19256286	2023-01-01	IIb	A
hMpxV/DRC/HGRK-25/2023|EPI_ISL_19365441|2023-11-25	hMpxV	DRC	HGRK-25	2023	EPI_ISL_19365441	2023-11-25	Ib
hMpxV/DRC/HGRK-37/2023|EPI_ISL_19382151|2023-12-03	hMpxV	DRC	HGRK-37	2023	EPI_ISL_19382151	2023-12-03	Ib
hMpxV/DRC/HGRK-38/2023|EPI_ISL_19382354|2023-12-05	hMpxV	DRC	HGRK-38	2023	EPI_ISL_19382354	2023-12-05	Ib
hMpxV/DRC/HGRK-39/2023|EPI_ISL_19382355|2023-12-12	hMpxV	DRC	HGRK-39	2023	EPI_ISL_19382355	2023-12-12	Ib
hMpxV/DRC/HGRK-46/2023|EPI_ISL_19422968|2023-11-23	hMpxV	DRC	HGRK-46	2023	EPI_ISL_19422968	2023-11-23	Ib
hMpxV/DRC/INRB-22-0422C/2023|EPI_ISL_19467692|2023	hMpxV	DRC	INRB-22-0422C	2023	EPI_ISL_19467692	2023-07-15	Ia
hMpxV/DRC/INRB-1709C/2023|EPI_ISL_19502022|2023-11-14	hMpxV	DRC	INRB-1709C	2023	EPI_ISL_19502022	2023-11-14	Ia
hMpxV/DRC/INRB-1674C/2023|EPI_ISL_19502028|2023-10-21	hMpxV	DRC	INRB-1674C	2023	EPI_ISL_19502028	2023-10-21	Ia
hMpxV/DRC/INRB-1671C/2023|EPI_ISL_19502031|2023-10-18	hMpxV	DRC	INRB-1671C	2023	EPI_ISL_19502031	2023-10-18	Ia
hMpxV/DRC/INRB-1670V/2023|EPI_ISL_19502032|2023-10-22	hMpxV	DRC	INRB-1670V	2023	EPI_ISL_19502032	2023-10-22	Ia
hMpxV/DRC/INRB-1668C/2023|EPI_ISL_19502034|2023-10-31	hMpxV	DRC	INRB-1668C	2023	EPI_ISL_19502034	2023-10-31	Ia
hMpxV/DRC/INRB-1667C/2023|EPI_ISL_19502035|2023-10-31	hMpxV	DRC	INRB-1667C	2023	EPI_ISL_19502035	2023-10-31	Ia
hMpxV/DRC/INRB-1665V/2023|EPI_ISL_19502037|2023-10-31	hMpxV	DRC	INRB-1665V	2023	EPI_ISL_19502037	2023-10-31	Ia
hMpxV/DRC/INRB-1664V/2023|EPI_ISL_19502038|2023-10-31	hMpxV	DRC	INRB-1664V	2023	EPI_ISL_19502038	2023-10-31	Ia
hMpxV/DRC/INRB-1658V/2023|EPI_ISL_19502042|2023-10-20	hMpxV	DRC	INRB-1658V	2023	EPI_ISL_19502042	2023-10-20	Ia
hMpxV/DRC/INRB-1540V/2023|EPI_ISL_19502058|2023-10-07	hMpxV	DRC	INRB-1540V	2023	EPI_ISL_19502058	2023-10-07	Ia
hMpxV/DRC/INRB-1538C/2023|EPI_ISL_19502060|2023-10-02	hMpxV	DRC	INRB-1538C	2023	EPI_ISL_19502060	2023-10-02	Ia
hMpxV/DRC/INRB-1495S/2023|EPI_ISL_19502068|2023-10-03	hMpxV	DRC	INRB-1495S	2023	EPI_ISL_19502068	2023-10-03	Ia
hMpxV/DRC/INRB-1493S/2023|EPI_ISL_19502069|2023-10-02	hMpxV	DRC	INRB-1493S	2023	EPI_ISL_19502069	2023-10-02	Ia
hMpxV/DRC/INRB-1484V/2023|EPI_ISL_19502070|2023-10-01	hMpxV	DRC	INRB-1484V	2023	EPI_ISL_19502070	2023-10-01	Ia
hMpxV/DRC/INRB-1464V/2023|EPI_ISL_19502074|2023-09-28	hMpxV	DRC	INRB-1464V	2023	EPI_ISL_19502074	2023-09-28	Ia
hMpxV/DRC/INRB-1463V/2023|EPI_ISL_19502075|2023-09-25	hMpxV	DRC	INRB-1463V	2023	EPI_ISL_19502075	2023-09-25	Ia
hMpxV/DRC/INRB-1457V/2023|EPI_ISL_19502079|2023-08-22	hMpxV	DRC	INRB-1457V	2023	EPI_ISL_19502079	2023-08-22	Ia
hMpxV/DRC/INRB-1452V/2023|EPI_ISL_19502082|2023-09-19	hMpxV	DRC	INRB-1452V	2023	EPI_ISL_19502082	2023-09-19	Ia
hMpxV/DRC/INRB-142C/2023|EPI_ISL_19502089|2023-12-02	hMpxV	DRC	INRB-142C	2023	EPI_ISL_19502089	2023-12-02	Ib
hMpxV/DRC/INRB-1398V/2023|EPI_ISL_19502090|2023-09-08	hMpxV	DRC	INRB-1398V	2023	EPI_ISL_19502090	2023-09-08	Ia
hMpxV/DRC/INRB-1199V/2023|EPI_ISL_19502100|2023-08-09	hMpxV	DRC	INRB-1199V	2023	EPI_ISL_19502100	2023-08-09	Ia
hMpxV/DRC/INRB-1157C/2023|EPI_ISL_19502104|2023-07-17	hMpxV	DRC	INRB-1157C	2023	EPI_ISL_19502104	2023-07-17	Ia
hMpxV/DRC/INRB-112C/2023|EPI_ISL_19502108|2023-11-14	hMpxV	DRC	INRB-112C	2023	EPI_ISL_19502108	2023-11-14	Ib
hMpxV/DRC/INRB-1115C/2023|EPI_ISL_19502109|2023-07-30	hMpxV	DRC	INRB-1115C	2023	EPI_ISL_19502109	2023-07-30	Ia
hMpxV/DRC/INRB-1109C/2023|EPI_ISL_19502110|2023-07-11	hMpxV	DRC	INRB-1109C	2023	EPI_ISL_19502110	2023-07-11	Ia
hMpxV/DRC/INRB-1073V/2023|EPI_ISL_19502117|2023-08-11	hMpxV	DRC	INRB-1073V	2023	EPI_ISL_19502117	2023-08-11	Ia
hMpxV/DRC/INRB-1071V/2023|EPI_ISL_19502119|2023-07-22	hMpxV	DRC	INRB-1071V	2023	EPI_ISL_19502119	2023-07-22	Ia
hMpxV/DRC/INRB-098C/2023|EPI_ISL_19502130|2023-11-11	hMpxV	DRC	INRB-098C	2023	EPI_ISL_19502130	2023-11-11	Ib
hMpxV/DRC/INRB-0878V/2023|EPI_ISL_19502134|2023-05-10	hMpxV	DRC	INRB-0878V	2023	EPI_ISL_19502134	2023-05-10	Ia
hMpxV/DRC/INRB-0770V/2023|EPI_ISL_19502140|2023-06-23	hMpxV	DRC	INRB-0770V	2023	EPI_ISL_19502140	2023-06-23	Ia
hMpxV/DRC/INRB-0755V/2023|EPI_ISL_19502156|2023-06-07	hMpxV	DRC	INRB-0755V	2023	EPI_ISL_19502156	2023-06-07	Ia
hMpxV/DRC/INRB-0751V/2023|EPI_ISL_19502159|2023-06-07	hMpxV	DRC	INRB-0751V	2023	EPI_ISL_19502159	2023-06-07	Ia
hMpxV/DRC/INRB-0727V/2023|EPI_ISL_19502163|2023-06-17	hMpxV	DRC	INRB-0727V	2023	EPI_ISL_19502163	2023-06-17	Ia
hMpxV/DRC/INRB-0642V/2023|EPI_ISL_19502172|2023-06-13	hMpxV	DRC	INRB-0642V	2023	EPI_ISL_19502172	2023-06-13	Ia
hMpxV/DRC/INRB-0510V/2023|EPI_ISL_19502214|2023-04-27	hMpxV	DRC	INRB-0510V	2023	EPI_ISL_19502214	2023-04-27	Ia
hMpxV/DRC/INRB-0492V/2023|EPI_ISL_19502234|2023-04-23	hMpxV	DRC	INRB-0492V	2023	EPI_ISL_19502234	2023-04-23	Ia
hMpxV/DRC/INRB-0491C/2023|EPI_ISL_19502235|2023-04-22	hMpxV	DRC	INRB-0491C	2023	EPI_ISL_19502235	2023-04-22	Ia
hMpxV/DRC/INRB-0490V/2023|EPI_ISL_19502236|2023-04-22	hMpxV	DRC	INRB-0490V	2023	EPI_ISL_19502236	2023-04-22	Ia
hMpxV/DRC/INRB-0473C/2023|EPI_ISL_19502246|2023-04-11	hMpxV	DRC	INRB-0473C	2023	EPI_ISL_19502246	2023-04-11	Ia
hMpxV/DRC/INRB-0469C/2023|EPI_ISL_19502249|2023-03-30	hMpxV	DRC	INRB-0469C	2023	EPI_ISL_19502249	2023-03-30	Ia
hMpxV/DRC/INRB-0463C/2023|EPI_ISL_19502255|2023-04-13	hMpxV	DRC	INRB-0463C	2023	EPI_ISL_19502255	2023-04-13	Ia
hMpxV/DRC/INRB-0462V/2023|EPI_ISL_19502256|2023-04-13	hMpxV	DRC	INRB-0462V	2023	EPI_ISL_19502256	2023-04-13	Ia
hMpxV/DRC/INRB-0457V/2023|EPI_ISL_19502268|2023-03-30	hMpxV	DRC	INRB-0457V	2023	EPI_ISL_19502268	2023-03-30	Ia
hMpxV/DRC/INRB-0453V/2023|EPI_ISL_19502292|2023-03-30	hMpxV	DRC	INRB-0453V	2023	EPI_ISL_19502292	2023-03-30	Ia
hMpxV/DRC/INRB-0452V/2023|EPI_ISL_19502293|2023-03-30	hMpxV	DRC	INRB-0452V	2023	EPI_ISL_19502293	2023-03-30	Ia
hMpxV/DRC/INRB-0451C/2023|EPI_ISL_19502296|2023-03-30	hMpxV	DRC	INRB-0451C	2023	EPI_ISL_19502296	2023-03-30	Ia
hMpxV/DRC/INRB-0381C/2023|EPI_ISL_19502319|2023-04-05	hMpxV	DRC	INRB-0381C	2023	EPI_ISL_19502319	2023-04-05	Ia
hMpxV/DRC/INRB-0380C/2023|EPI_ISL_19502320|2023-04-05	hMpxV	DRC	INRB-0380C	2023	EPI_ISL_19502320	2023-04-05	Ia
hMpxV/DRC/INRB-0379V/2023|EPI_ISL_19502324|2023-04-05	hMpxV	DRC	INRB-0379V	2023	EPI_ISL_19502324	2023-04-05	Ia
hMpxV/DRC/INRB-0376V/2023|EPI_ISL_19502327|2023-04-05	hMpxV	DRC	INRB-0376V	2023	EPI_ISL_19502327	2023-04-05	Ia
hMpxV/DRC/INRB-0367C/2023|EPI_ISL_19502337|2023-04-05	hMpxV	DRC	INRB-0367C	2023	EPI_ISL_19502337	2023-04-05	Ia
hMpxV/DRC/INRB-0355V/2023|EPI_ISL_19502347|2023-02-22	hMpxV	DRC	INRB-0355V	2023	EPI_ISL_19502347	2023-02-22	Ia
hMpxV/DRC/INRB-0354V/2023|EPI_ISL_19502348|2023-03-21	hMpxV	DRC	INRB-0354V	2023	EPI_ISL_19502348	2023-03-21	Ia
hMpxV/DRC/INRB-0269C/2023|EPI_ISL_19502374|2023-03-23	hMpxV	DRC	INRB-0269C	2023	EPI_ISL_19502374	2023-03-23	Ia
hMpxV/DRC/INRB-0225V/2023|EPI_ISL_19502377|2023-03-06	hMpxV	DRC	INRB-0225V	2023	EPI_ISL_19502377	2023-03-06	Ia
hMpxV/DRC/INRB-0199V/2023|EPI_ISL_19502386|2023-01-15	hMpxV	DRC	INRB-0199V	2023	EPI_ISL_19502386	2023-01-15	Ia
hMpxV/DRC/INRB-0198V/2023|EPI_ISL_19502387|2023-02-28	hMpxV	DRC	INRB-0198V	2023	EPI_ISL_19502387	2023-02-28	Ia
hMpxV/DRC/INRB-0187C/2023|EPI_ISL_19502396|2023-02-02	hMpxV	DRC	INRB-0187C	2023	EPI_ISL_19502396	2023-02-02	Ia
hMpxV/DRC/INRB-0186V/2023|EPI_ISL_19502397|2023-02-07	hMpxV	DRC	INRB-0186V	2023	EPI_ISL_19502397	2023-02-07	Ia
hMpxV/DRC/INRB-0185V/2023|EPI_ISL_19502398|2023-01-26	hMpxV	DRC	INRB-0185V	2023	EPI_ISL_19502398	2023-01-26	Ia
hMpxV/DRC/INRB-0148V/2023|EPI_ISL_19502412|2023-02-01	hMpxV	DRC	INRB-0148V	2023	EPI_ISL_19502412	2023-02-01	Ia
hMpxV/DRC/INRB-0136V/2023|EPI_ISL_19502418|2023-01-24	hMpxV	DRC	INRB-0136V	2023	EPI_ISL_19502418	2023-01-24	Ia
hMpxV/DRC/INRB-0134C/2023|EPI_ISL_19502420|2023-01-24	hMpxV	DRC	INRB-0134C	2023	EPI_ISL_19502420	2023-01-24	Ia
hMpxV/DRC/INRB-0130C/2023|EPI_ISL_19502421|2023-01-24	hMpxV	DRC	INRB-0130C	2023	EPI_ISL_19502421	2023-01-24	Ia
hMpxV/DRC/INRB-0085C/2023|EPI_ISL_19502432|2023-01-02	hMpxV	DRC	INRB-0085C	2023	EPI_ISL_19502432	2023-01-02	Ia
hMpxV/DRC/INRB-0072C/2023|EPI_ISL_19502446|2023-01-13	hMpxV	DRC	INRB-0072C	2023	EPI_ISL_19502446	2023-01-13	Ia
hMpxV/DRC/INRB-0069C/2023|EPI_ISL_19502448|2023-01-05	hMpxV	DRC	INRB-0069C	2023	EPI_ISL_19502448	2023-01-05	Ia
hMpxV/DRC/INRB-0059C/2023|EPI_ISL_19502455|2023-01-06	hMpxV	DRC	INRB-0059C	2023	EPI_ISL_19502455	2023-01-06	Ia
hMpxV/Central_African_Republic/HIOH-110/2023|EPI_ISL_19533047|2023-09-15	hMpxV	Central_African_Republic	HIOH-110	2023	EPI_ISL_19533047	2023-09-15	Ia
hMpxV/Central_African_Republic/HIOH-130/2023|EPI_ISL_19533048|2023-09-15	hMpxV	Central_African_Republic	HIOH-130	2023	EPI_ISL_19533048	2023-09-15	Ia
hMpxV/Ghana/NPHRL-GAE-23-015/2023|EPI_ISL_19718050|2023-10-18	hMpxV	Ghana	NPHRL-GAE-23-015	2023	EPI_ISL_19718050	2023-10-18	IIb	A.2
hMpxV/Ghana/NPHRL-GAS-23-002/2023|EPI_ISL_19718083|2023-05-09	hMpxV	Ghana	NPHRL-GAS-23-002	2023	EPI_ISL_19718083	2023-05-09	IIb	A.2
hMpxV/DRC/HGRK-1L/2024|EPI_ISL_18886301|2024-01-15	hMpxV	DRC	HGRK-1L	2024	EPI_ISL_18886301	2024-01-15	Ib
hMpxV/DRC/HGRK-2L/2024|EPI_ISL_18886467|2024-01-15	hMpxV	DRC	HGRK-2L	2024	EPI_ISL_18886467	2024-01-15	Ib
hMpxV/DRC/HGRK-9L/2024|EPI_ISL_18886639|2024-01-15	hMpxV	DRC	HGRK-9L	2024	EPI_ISL_18886639	2024-01-15	Ib
hMpxV/DRC/INRB-0221V/2024|EPI_ISL_19093794|2024-01-26	hMpxV	DRC	INRB-0221V	2024	EPI_ISL_19093794	2024-01-26	Ib
hMpxV/DRC/INRB-0175V/2024|EPI_ISL_19093795|2024-01-08	hMpxV	DRC	INRB-0175V	2024	EPI_ISL_19093795	2024-01-08	Ia
hMpxV/DRC/INRB-0188V/2024|EPI_ISL_19093798|2024-01-20	hMpxV	DRC	INRB-0188V	2024	EPI_ISL_19093798	2024-01-20	Ia
hMpxV/DRC/INRB-0041V/2024|EPI_ISL_19093801|2024-01-08	hMpxV	DRC	INRB-0041V	2024	EPI_ISL_19093801	2024-01-08	Ia
hMpxV/DRC/INRB-0018V/2024|EPI_ISL_19093804|2024-01-02	hMpxV	DRC	INRB-0018V	2024	EPI_ISL_19093804	2024-01-02	Ia
hMpxV/DRC/INRB-0205V/2024|EPI_ISL_19093815|2024-01-28	hMpxV	DRC	INRB-0205V	2024	EPI_ISL_19093815	2024-01-28	Ib
hMpxV/DRC/INRB-0207Or/2024|EPI_ISL_19093835|2024-01-23	hMpxV	DRC	INRB-0207Or	2024	EPI_ISL_19093835	2024-01-23	Ib
hMpxV/Kenya/nvrl220/2024|EPI_ISL_19302262|2024-07-25	hMpxV	Kenya	nvrl220	2024	EPI_ISL_19302262	2024-07-25	Ib
hMpxV/Uganda/UVRI-014/2024|EPI_ISL_19305615|2024-07-15	hMpxV	Uganda	UVRI-014	2024	EPI_ISL_19305615	2024-07-15	Ib
hMpxV/Congo/LNSP-02/2024|EPI_ISL_19345014|2024-03-04	hMpxV	Congo	LNSP-02	2024	EPI_ISL_19345014	2024-03-04	Ia
hMpxV/Kenya/KEMRI-00107/2024|EPI_ISL_19345034|2024-07-25	hMpxV	Kenya	KEMRI-00107	2024	EPI_ISL_19345034	2024-07-25	Ib
hMpxV/DRC/HGRK-3/2024|EPI_ISL_19357138|2024-01-02	hMpxV	DRC	HGRK-3	2024	EPI_ISL_19357138	2024-01-02	Ib
hMpxV/DRC/HGRK-5/2024|EPI_ISL_19357623|2024-04-15	hMpxV	DRC	HGRK-5	2024	EPI_ISL_19357623	2024-04-15	Ib
hMpxV/DRC/HGRK-7/2024|EPI_ISL_19361815|2024-04-08	hMpxV	DRC	HGRK-7	2024	EPI_ISL_19361815	2024-04-08	Ib
hMpxV/DRC/HGRK-8/2024|EPI_ISL_19361896|2024-04-04	hMpxV	DRC	HGRK-8	2024	EPI_ISL_19361896	2024-04-04	Ib
hMpxV/DRC/HGRK-14/2024|EPI_ISL_19361897|2024-05-12	hMpxV	DRC	HGRK-14	2024	EPI_ISL_19361897	2024-05-12	Ib
hMpxV/DRC/HGRK-16/2024|EPI_ISL_19363686|2024-03-16	hMpxV	DRC	HGRK-16	2024	EPI_ISL_19363686	2024-03-16	Ib
hMpxV/DRC/HGRK-19/2024|EPI_ISL_19364035|2024-04-19	hMpxV	DRC	HGRK-19	2024	EPI_ISL_19364035	2024-04-19	Ib
hMpxV/DRC/HGRK-20/2024|EPI_ISL_19364149|2024-05-20	hMpxV	DRC	HGRK-20	2024	EPI_ISL_19364149	2024-05-20	Ib
hMpxV/DRC/HGRK-22/2024|EPI_ISL_19364369|2024-05-22	hMpxV	DRC	HGRK-22	2024	EPI_ISL_19364369	2024-05-22	Ib
hMpxV/DRC/HGRK-23/2024|EPI_ISL_19364511|2024-05-23	hMpxV	DRC	HGRK-23	2024	EPI_ISL_19364511	2024-05-23	Ib
hMpxV/DRC/HGRK-24/2024|EPI_ISL_19364948|2024-01-24	hMpxV	DRC	HGRK-24	2024	EPI_ISL_19364948	2024-01-24	Ib
hMpxV/DRC/HGRK-30/2024|EPI_ISL_19365543|2024-05-30	hMpxV	DRC	HGRK-30	2024	EPI_ISL_19365543	2024-05-30	Ib
hMpxV/DRC/HGRK-33/2024|EPI_ISL_19365545|2024-05-15	hMpxV	DRC	HGRK-33	2024	EPI_ISL_19365545	2024-05-15	Ib
hMpxV/DRC/HGRK-41/2024|EPI_ISL_19382808|2024-05-24	hMpxV	DRC	HGRK-41	2024	EPI_ISL_19382808	2024-05-24	Ib
hMpxV/Uganda/CPHL-001/2024|EPI_ISL_19388839|2024-08-27	hMpxV	Uganda	CPHL-001	2024	EPI_ISL_19388839	2024-08-27	Ib
hMpxV/DRC/KIN-INRB-1521V/2024|EPI_ISL_19427699|2024-07-01	hMpxV	DRC	KIN-INRB-1521V	2024	EPI_ISL_19427699	2024-07-01	Ib
hMpxV/DRC/KIN-INRB-1521GG/2024|EPI_ISL_19427700|2024-07-01	hMpxV	DRC	KIN-INRB-1521GG	2024	EPI_ISL_19427700	2024-07-01	Ib
hMpxV/DRC/KIN-INRB-1956V/2024|EPI_ISL_19427701|2024-08-05	hMpxV	DRC	KIN-INRB-1956V	2024	EPI_ISL_19427701	2024-08-05	Ib
hMpxV/DRC/KIN-INRB-1978V/2024|EPI_ISL_19427702|2024-07-05	hMpxV	DRC	KIN-INRB-1978V	2024	EPI_ISL_19427702	2024-07-05	Ia
hMpxV/DRC/KIN-INRB-2056V/2024|EPI_ISL_19427703|2024-08-15	hMpxV	DRC	KIN-INRB-2056V	2024	EPI_ISL_19427703	2024-08-15	Ia
hMpxV/DRC/KIN-INRB-2027V/2024|EPI_ISL_19427710|2024-08-12	hMpxV	DRC	KIN-INRB-2027V	2024	EPI_ISL_19427710	2024-08-12	Ib
hMpxV/DRC/HGRK-55/2024|EPI_ISL_19431760|2024-01-17	hMpxV	DRC	HGRK-55	2024	EPI_ISL_19431760	2024-01-17	Ib
hMpxV/DRC/HGRK-57/2024|EPI_ISL_19431761|2024-01-09	hMpxV	DRC	HGRK-57	2024	EPI_ISL_19431761	2024-01-09	Ib
hMpxV/DRC/HGRK-59/2024|EPI_ISL_19431762|2024-04-02	hMpxV	DRC	HGRK-59	2024	EPI_ISL_19431762	2024-04-02	Ib
hMpxV/DRC/HGRK-61/2024|EPI_ISL_19433147|2024-02-01	hMpxV	DRC	HGRK-61	2024	EPI_ISL_19433147	2024-02-01	Ib
hMpxV/DRC/HGRK-62/2024|EPI_ISL_19434036|2024-02-06	hMpxV	DRC	HGRK-62	2024	EPI_ISL_19434036	2024-02-06	Ib
hMpxV/DRC/HGRK-66/2024|EPI_ISL_19434038|2024-05-27	hMpxV	DRC	HGRK-66	2024	EPI_ISL_19434038	2024-05-27	Ib
hMpxV/DRC/HGRK-79/2024|EPI_ISL_19439697|2024-02-15	hMpxV	DRC	HGRK-79	2024	EPI_ISL_19439697	2024-02-15	Ib
hMpxV/Uganda/CPHL-002/2024|EPI_ISL_19456777|2024-09-08	hMpxV	Uganda	CPHL-002	2024	EPI_ISL_19456777	2024-09-08	Ib
hMpxV/DRC/HGRK-86/2024|EPI_ISL_19461017|2024-05-01	hMpxV	DRC	HGRK-86	2024	EPI_ISL_19461017	2024-05-01	Ib
hMpxV/DRC/HGRK-86-2/2024|EPI_ISL_19462380|2024-05-24	hMpxV	DRC	HGRK-86-2	2024	EPI_ISL_19462380	2024-05-24	Ib
hMpxV/Burundi/INSP-001/2024|EPI_ISL_19469177|2024-07-23	hMpxV	Burundi	INSP-001	2024	EPI_ISL_19469177	2024-07-23	Ib
hMpxV/DRC/INRB-209C/2024|EPI_ISL_19502012|2024-01-03	hMpxV	DRC	INRB-209C	2024	EPI_ISL_19502012	2024-01-03	Ib
hMpxV/DRC/INRB-195C/2024|EPI_ISL_19502014|2024-01-03	hMpxV	DRC	INRB-195C	2024	EPI_ISL_19502014	2024-01-03	Ib
hMpxV/DRC/INRB-193Or/2024|EPI_ISL_19502015|2024-01-03	hMpxV	DRC	INRB-193Or	2024	EPI_ISL_19502015	2024-01-03	Ib
hMpxV/DRC/INRB-187Or/2024|EPI_ISL_19502016|2024-01-03	hMpxV	DRC	INRB-187Or	2024	EPI_ISL_19502016	2024-01-03	Ib
hMpxV/DRC/INRB-183C/2024|EPI_ISL_19502017|2024-01-03	hMpxV	DRC	INRB-183C	2024	EPI_ISL_19502017	2024-01-03	Ib
hMpxV/DRC/INRB-180C/2024|EPI_ISL_19502018|2024-01-03	hMpxV	DRC	INRB-180C	2024	EPI_ISL_19502018	2024-01-03	Ib
hMpxV/DRC/INRB-169C/2024|EPI_ISL_19502023|2024-01-03	hMpxV	DRC	INRB-169C	2024	EPI_ISL_19502023	2024-01-03	Ib
hMpxV/DRC/INRB-164C/2024|EPI_ISL_19502043|2024-01-03	hMpxV	DRC	INRB-164C	2024	EPI_ISL_19502043	2024-01-03	Ib
hMpxV/DRC/INRB-160Or/2024|EPI_ISL_19502052|2024-01-03	hMpxV	DRC	INRB-160Or	2024	EPI_ISL_19502052	2024-01-03	Ib
hMpxV/DRC/INRB-0823V/2024|EPI_ISL_19502136|2024-03-22	hMpxV	DRC	INRB-0823V	2024	EPI_ISL_19502136	2024-03-22	Ia
hMpxV/DRC/INRB-0817V/2024|EPI_ISL_19502137|2024-02-04	hMpxV	DRC	INRB-0817V	2024	EPI_ISL_19502137	2024-02-04	Ia
hMpxV/DRC/INRB-0767V/2024|EPI_ISL_19502142|2024-03-10	hMpxV	DRC	INRB-0767V	2024	EPI_ISL_19502142	2024-03-10	Ia
hMpxV/DRC/INRB-0765V/2024|EPI_ISL_19502143|2024-03-15	hMpxV	DRC	INRB-0765V	2024	EPI_ISL_19502143	2024-03-15	Ia
hMpxV/DRC/INRB-0764V/2024|EPI_ISL_19502144|2024-03-14	hMpxV	DRC	INRB-0764V	2024	EPI_ISL_19502144	2024-03-14	Ia
hMpxV/DRC/INRB-0763V/2024|EPI_ISL_19502145|2024-03-13	hMpxV	DRC	INRB-0763V	2024	EPI_ISL_19502145	2024-03-13	Ia
hMpxV/DRC/INRB-0762V/2024|EPI_ISL_19502146|2024-03-08	hMpxV	DRC	INRB-0762V	2024	EPI_ISL_19502146	2024-03-08	Ia
hMpxV/DRC/INRB-0761V/2024|EPI_ISL_19502147|2024-03-08	hMpxV	DRC	INRB-0761V	2024	EPI_ISL_19502147	2024-03-08	Ia
hMpxV/DRC/INRB-0577V/2024|EPI_ISL_19502196|2024-02-14	hMpxV	DRC	INRB-0577V	2024	EPI_ISL_19502196	2024-02-14	Ia
hMpxV/DRC/INRB-0571V/2024|EPI_ISL_19502201|2024-02-10	hMpxV	DRC	INRB-0571V	2024	EPI_ISL_19502201	2024-02-10	Ia
hMpxV/DRC/INRB-0509V/2024|EPI_ISL_19502216|2024-02-10	hMpxV	DRC	INRB-0509V	2024	EPI_ISL_19502216	2024-02-10	Ia
hMpxV/DRC/INRB-0204V/2024|EPI_ISL_19502385|2024-01-23	hMpxV	DRC	INRB-0204V	2024	EPI_ISL_19502385	2024-01-23	Ib
hMpxV/Central_African_Republic/HIOH-236/2024|EPI_ISL_19533029|2024-08-05	hMpxV	Central_African_Republic	HIOH-236	2024	EPI_ISL_19533029	2024-08-05	Ia
hMpxV/Central_African_Republic/HIOH-196/2024|EPI_ISL_19533030|2024-08-03	hMpxV	Central_African_Republic	HIOH-196	2024	EPI_ISL_19533030	2024-08-03	Ia
hMpxV/Central_African_Republic/HIOH-197/2024|EPI_ISL_19533031|2024-08-01	hMpxV	Central_African_Republic	HIOH-197	2024	EPI_ISL_19533031	2024-08-01	Ia
hMpxV/Central_African_Republic/HIOH-145/2024|EPI_ISL_19533036|2024-07-24	hMpxV	Central_African_Republic	HIOH-145	2024	EPI_ISL_19533036	2024-07-24	Ia
hMpxV/Central_African_Republic/HIOH-146/2024|EPI_ISL_19533037|2024-07-24	hMpxV	Central_African_Republic	HIOH-146	2024	EPI_ISL_19533037	2024-07-24	Ia
hMpxV/Central_African_Republic/HIOH-147/2024|EPI_ISL_19533038|2024-07-24	hMpxV	Central_African_Republic	HIOH-147	2024	EPI_ISL_19533038	2024-07-24	Ia
hMpxV/Central_African_Republic/HIOH-133/2024|EPI_ISL_19533039|2024-07-06	hMpxV	Central_African_Republic	HIOH-133	2024	EPI_ISL_19533039	2024-07-06	Ia
hMpxV/Central_African_Republic/HIOH-064/2024|EPI_ISL_19533042|2024-02-26	hMpxV	Central_African_Republic	HIOH-064	2024	EPI_ISL_19533042	2024-02-26	Ia
hMpxV/Central_African_Republic/IP-244/2024|EPI_ISL_19533057|2024-08-13	hMpxV	Central_African_Republic	IP-244	2024	EPI_ISL_19533057	2024-08-13	Ia
hMpxV/Central_African_Republic/IP-055/2024|EPI_ISL_19533060|2024-03-18	hMpxV	Central_African_Republic	IP-055	2024	EPI_ISL_19533060	2024-03-18	Ia
hMpxV/South_Africa/NICD-SVPL_360/2024|EPI_ISL_19542508|2024-06-28	hMpxV	South_Africa	NICD-SVPL_360	2024	EPI_ISL_19542508	2024-06-28	IIb	F.2
hMpxV/South_Africa/NICD-SVPL_361/2024|EPI_ISL_19542509|2024-06-28	hMpxV	South_Africa	NICD-SVPL_361	2024	EPI_ISL_19542509	2024-06-28	IIb	F.2
hMpxV/South_Africa/NICD-SVPL_231/2024|EPI_ISL_19542510|2024-06-10	hMpxV	South_Africa	NICD-SVPL_231	2024	EPI_ISL_19542510	2024-06-10	IIb	F.2
hMpxV/South_Africa/NICD-SVPL_193/2024|EPI_ISL_19542511|2024-06-06	hMpxV	South_Africa	NICD-SVPL_193	2024	EPI_ISL_19542511	2024-06-06	IIb	F.2
hMpxV/South_Africa/NICD-SVPL_164/2024|EPI_ISL_19542512|2024-05-10	hMpxV	South_Africa	NICD-SVPL_164	2024	EPI_ISL_19542512	2024-05-10	IIb	F.2
hMpxV/South_Africa/NICD-SVPL_189/2024|EPI_ISL_19542513|2024-06-01	hMpxV	South_Africa	NICD-SVPL_189	2024	EPI_ISL_19542513	2024-06-01	IIb	F.2
hMpxV/South_Africa/NICD-SVPL_180/2024|EPI_ISL_19542514|2024-05-31	hMpxV	South_Africa	NICD-SVPL_180	2024	EPI_ISL_19542514	2024-05-31	IIb	F.2
hMpxV/Cote_d'Ivoire/IPCI-85/2024|EPI_ISL_19561122|2024-08-26	hMpxV	Cote_d'Ivoire	IPCI-85	2024	EPI_ISL_19561122	2024-08-26	IIa
hMpxV/Cote_d'Ivoire/IPCI-218/2024|EPI_ISL_19561127|2024-09-01	hMpxV	Cote_d'Ivoire	IPCI-218	2024	EPI_ISL_19561127	2024-09-01	IIa
hMpxV/Cote_d'Ivoire/IPCI-235/2024|EPI_ISL_19561129|2024-09-09	hMpxV	Cote_d'Ivoire	IPCI-235	2024	EPI_ISL_19561129	2024-09-09	IIa
hMpxV/Cote_d'Ivoire/IPCI-393/2024|EPI_ISL_19561136|2024-10-15	hMpxV	Cote_d'Ivoire	IPCI-393	2024	EPI_ISL_19561136	2024-10-15	IIa
hMpxV/Uganda/UVRI-MP349/2024|EPI_ISL_19587230|2024-09-08	hMpxV	Uganda	UVRI-MP349	2024	EPI_ISL_19587230	2024-09-08	Ib
hMpxV/Uganda/UVRI-MP623/2024|EPI_ISL_19587241|2024-10-21	hMpxV	Uganda	UVRI-MP623	2024	EPI_ISL_19587241	2024-10-21	Ib
hMpxV/Burundi/INSP-1439/2024|EPI_ISL_19599239|2024-09-14	hMpxV	Burundi	INSP-1439	2024	EPI_ISL_19599239	2024-09-14	Ib
hMpxV/Burundi/INSP-1447/2024|EPI_ISL_19599243|2024-09-14	hMpxV	Burundi	INSP-1447	2024	EPI_ISL_19599243	2024-09-14	Ib
hMpxV/Burundi/INSP-1512/2024|EPI_ISL_19599251|2024-09-15	hMpxV	Burundi	INSP-1512	2024	EPI_ISL_19599251	2024-09-15	Ib
hMpxV/Burundi/INSP-159/2024|EPI_ISL_19599264|2024-08-08	hMpxV	Burundi	INSP-159	2024	EPI_ISL_19599264	2024-08-08	Ib
hMpxV/Burundi/INSP-162/2024|EPI_ISL_19599268|2024-08-08	hMpxV	Burundi	INSP-162	2024	EPI_ISL_19599268	2024-08-08	Ib
hMpxV/Burundi/INSP-249/2024|EPI_ISL_19599277|2024-08-13	hMpxV	Burundi	INSP-249	2024	EPI_ISL_19599277	2024-08-13	Ib
hMpxV/Burundi/INSP-734/2024|EPI_ISL_19599314|2024-08-29	hMpxV	Burundi	INSP-734	2024	EPI_ISL_19599314	2024-08-29	Ib
hMpxV/Burundi/INSP-750/2024|EPI_ISL_19599320|2024-08-29	hMpxV	Burundi	INSP-750	2024	EPI_ISL_19599320	2024-08-29	Ib
hMpxV/Cote_d'Ivoire/IPCI-434/2024|EPI_ISL_19630777|2024-11-05	hMpxV	Cote_d'Ivoire	IPCI-434	2024	EPI_ISL_19630777	2024-11-05	IIa
hMpxV/Uganda/UVRI-MP1118/2024|EPI_ISL_19693773|2024-11-15	hMpxV	Uganda	UVRI-MP1118	2024	EPI_ISL_19693773	2024-11-15	Ib
hMpxV/Uganda/UVRI-MP1164/2024|EPI_ISL_19693781|2024-11-20	hMpxV	Uganda	UVRI-MP1164	2024	EPI_ISL_19693781	2024-11-20	Ib
hMpxV/Ghana/NPHRL-KRO-24-005/2024|EPI_ISL_19718051|2024-11-11	hMpxV	Ghana	NPHRL-KRO-24-005	2024	EPI_ISL_19718051	2024-11-11	IIb	A.2.2
hMpxV/Ghana/NPHRL-BAB-22-002/2024|EPI_ISL_19718059|2024-11-21	hMpxV	Ghana	NPHRL-BAB-22-002	2024	EPI_ISL_19718059	2024-11-21	IIb	A.2.2
hMpxV/Liberia/NPHIL-007/2024|EPI_ISL_19729748|2024-02-12	hMpxV	Liberia	NPHIL-007	2024	EPI_ISL_19729748	2024-02-12	IIa
hMpxV/Liberia/NPHIL-037/2024|EPI_ISL_19729749|2024-07-04	hMpxV	Liberia	NPHIL-037	2024	EPI_ISL_19729749	2024-07-04	IIa
hMpxV/Liberia/NPHIL-087/2024|EPI_ISL_19729750|2024-09-05	hMpxV	Liberia	NPHIL-087	2024	EPI_ISL_19729750	2024-09-05	IIa
hMpxV/Liberia/NPHIL-001/2024|EPI_ISL_19729751|2024-01-09	hMpxV	Liberia	NPHIL-001	2024	EPI_ISL_19729751	2024-01-09	IIa
hMpxV/Liberia/NPHIL-014/2024|EPI_ISL_19729752|2024-03-12	hMpxV	Liberia	NPHIL-014	2024	EPI_ISL_19729752	2024-03-12	IIa
