# Supplementary material for: Phylogenetic Analysis of the Mpox Virus in Sub-Saharan Africa (2022–2024)
Source: Biology (Basel). 2025 Jun 26;14(7):773. doi: 10.3390/biology14070773 (PMC12292466; doi:10.3390/biology14070773)
Supplement: Supplementary file 1 [file biology-14-00773-s001.zip › supplimentary_files/supplimentary_files/File S8_Polyphen_2_scores.xlsx]

## Sheet: Sheet1
Protein Acc	Gene	Position	AA1	AA2	Description
NBT03_gp170_mRNA	OPG 205	689	R	C	N/A	This mutation is predicted to be probably damaging with a score of 0.999 (sensitivity: 0.14; specificity: 0.99)
Protein Acc		Position	AA1	AA2	Description
NBT03_gp170_mRNA	OPG 205	169	W	R	N/A	This mutation is predicted to be benign with a score of 0.000 (sensitivity: 1.00; specificity: 0.00)
Protein Acc		Position	AA1	AA2	Description
NBT03_gp170_mRNA	OPG 205	349	C	Y	N/A	This mutation is predicted to be benign with a score of 0.000 (sensitivity: 1.00; specificity: 0.00)
Protein Acc		Position	AA1	AA2	Description
NBT03_gp008_mRNA	OPG 023	637	K	E	N/A	This mutation is predicted to be benign with a score of 0.000 (sensitivity: 1.00; specificity: 0.00)
Protein Acc		Position	AA1	AA2	Description
NBT03_gp008_mRNA	OPG 023	602	L	I	N/A	This mutation is predicted to be possibly damaging with a score of 0.659 (sensitivity: 0.86; specificity: 0.91)
Protein Acc		Position	AA1	AA2	Description
NBT03_gp008_mRNA	OPG 023	488	T	A	N/A	This mutation is predicted to be benign with a score of 0.000 (sensitivity: 1.00; specificity: 0.00)
Protein Acc		Position	AA1	AA2	Description
NBT03_gp173_mRNA	OPG 210	209	D	N	N/A	This mutation is predicted to be probably damaging with a score of 0.999 (sensitivity: 0.14; specificity: 0.99)
Protein Acc		Position	AA1	AA2	Description
NBT03_gp173_mRNA	OPG 210	722	P	S	N/A	This mutation is predicted to be possibly damaging with a score of 0.640 (sensitivity: 0.87; specificity: 0.91)
Protein Acc		Position	AA1	AA2	Description
NBT03_gp173_mRNA	OPG 210	1741	M	I	N/A	This mutation is predicted to be benign with a score of 0.000 (sensitivity: 1.00; specificity: 0.00)
Protein Acc		Position	AA1	AA2	Description
NBT03_gp097_mRNA	OPG 118	606	K	E	N/A	This mutation is predicted to be benign with a score of 0.002 (sensitivity: 0.99; specificity: 0.30)
Protein Acc		Position	AA1	AA2	Description
NBT03_gp097_mRNA	OPG 118	413	N	S	N/A	This mutation is predicted to be benign with a score of 0.000 (sensitivity: 1.00; specificity: 0.00)
Protein Acc		Position	AA1	AA2	Description
NBT03_gp097_mRNA	OPG 118	256	K	R	N/A	This mutation is predicted to be benign with a score of 0.000 (sensitivity: 1.00; specificity: 0.00)
Protein Acc		Position	AA1	AA2	Description
NBT03_gp124_mRNA	OPG 145	62	E	K	N/A	This mutation is predicted to be benign with a score of 0.143 (sensitivity: 0.92; specificity: 0.86)
Protein Acc		Position	AA1	AA2	Description
NBT03_gp124_mRNA	OPG 145	243	R	Q	N/A	This mutation is predicted to be probably damaging with a score of 0.996 (sensitivity: 0.55; specificity: 0.98)
Protein Acc		Position	AA1	AA2	Description
NBT03_gp124_mRNA	OPG 145	435	E	K	N/A	This mutation is predicted to be possibly damaging with a score of 0.948 (sensitivity: 0.79; specificity: 0.95)
Protein Acc		Position	AA1	AA2	Description
NBT03_gp084_mRNA	OPG 105	734	S	L	N/A	This mutation is predicted to be possibly damaging with a score of 0.683 (sensitivity: 0.86; specificity: 0.92)
Protein Acc		Position	AA1	AA2	Description
NBT03_gp084_mRNA	OPG 105	113	V	G	N/A	This mutation is predicted to be benign with a score of 0.000 (sensitivity: 1.00; specificity: 0.00)
Protein Acc		Position	AA1	AA2	Description
NBT03_gp084_mRNA	OPG 105	1070	I	V	N/A	This mutation is predicted to be benign with a score of 0.001 (sensitivity: 0.99; specificity: 0.15)
